# Supplementary material for: The Impact of Various Organic Phosphorus Carriers on the Uptake and Use Efficiency in Barley
Source: Int J Mol Sci. 2023 Dec 6;24(24):17191. doi: 10.3390/ijms242417191 (PMC10743010; doi:10.3390/ijms242417191)
Supplement: Supplementary file 1 [file ijms-24-17191-s001.zip]

Archive with 1 entries (1 files):
- ijms-2710380-supplementary.pdf
